# Supplementary material for: Coeliac Disease in Elderly Patients: Value of Coeliac Lymphogram for Diagnosis
Source: Nutrients. 2021 Aug 27;13(9):2984. doi: 10.3390/nu13092984 (PMC8467369; doi:10.3390/nu13092984)
Supplement: Supplementary file 1 [file nutrients-13-02984-s001.zip]

Archive with 1 entries (1 files):
- nutrients-1313505-supplementary.pdf
